# Supplementary material for: Median nerve travel and deformation in the transverse carpal tunnel increases with chuck grip force and deviated wrist position
Source: PeerJ. 2021 Mar 19;9:e11038. doi: 10.7717/peerj.11038 (PMC7983861; doi:10.7717/peerj.11038)
Supplement: Supplemental Information 4 [file peerj-09-11038-s004.csv]

Participant	Condition
	Radial		Neutral		Ulnar
	10% MVE	40% MVE	10% MVE	40% MVE	10% MVE	40% MVE
P01	5.19	4.96	6.04	5.85	5.97	5.46
P02	5.61	6.37	4.2	4.08	6.32	6.6
P03	6.91	6.44	7.89	5.69	5.89	6.35
P04	5.97	5.32	6.08	5.64	5.64	4.93
P05	4.71	5.13	5.67	4.59	5.48	5.26
P06	5.07	5.42	4.76	4.31	6.21	5.17
P07	5.02	5.9	5.26	4.82	5.67	5.34
P08	4.64	5.01	4.7	4.29	4.88	4.45
P09	5.19	6.11	6.18	4.55	6.46	3.14
P10	6.92	5.91	5.9	5.58	4.98	5.24
P11	5.3	5	5.81	5.02	4.44	4.11
P12	4.46	4.28	5.37	4.64	4.22	4
P13	9.34	8.54	7.15	7.42	6.59	5.46
P14	4.95	4.54	6.37	6.13	3.97	3.67
Mean (± 95% CI)	5.66 ± 0.68	5.64 ± 0.56	5.81 ± 0.51	5.19 ± 0.48	5.48 ± 0.45	4.94 ± 0.51
